# Supplementary material for: The Impact of the PI3K/Akt Signaling Pathway in Anxiety and Working Memory in Young and Middle-Aged PDK1 K465E Knock-In Mice
Source: Front Behav Neurosci. 2020 May 8;14:61. doi: 10.3389/fnbeh.2020.00061 (PMC7225327; doi:10.3389/fnbeh.2020.00061)
Supplement: TABLE S1 — Behavioral correlates among variables of the different test in the wholes sample of animals, PDK1−/− and age-matched WT (PDK1+/+) mice. Spearman’s correlation analyzed the relationship between behavioral variables of the four behavioral tests and with somatic growth (body weight). *P-value < 0.05 was taken as statistically significant; **P-value < 0.01. [file Table_1.XLSX]

## Sheet: Hoja1
	TOTAL	n=62																	Gene = -/-		n=42																Gene = +/+		n=20
			Weight																		Weight																		Weight
	Weight	Spearman´s rho	1																Weight	Spearman´s rho	1																Weight	Spearman´s rho	1
		Sig. (bilateral)		CTc																Sig. (bilateral)		CTc																Sig. (bilateral)		CTc
	CTc	Spearman´s rho	0.104892	1															CTc	Spearman´s rho	0.214064	1															CTc	Spearman´s rho	-0.142426	1
		Sig. (bilateral)	0.417164		CTr															Sig. (bilateral)	0.173429		CTr															Sig. (bilateral)	0.549172		CTr
	CTr	Spearman´s rho	0.0937202	,579**	1														CTr	Spearman´s rho	-0.0103519	,678**	1														CTr	Spearman´s rho	-0.200546	0.400238	1
		Sig. (bilateral)	0.468739	8.39858e-07		CTlatR														Sig. (bilateral)	0.948122	8.11415e-07		CTlatR														Sig. (bilateral)	0.396559	0.0803569		CTlatR
	CTlatR	Spearman´s rho	-0.139643	-,345**	-,511**	1													CTlatR	Spearman´s rho	-0.245376	-,423**	-,492**	1													CTlatR	Spearman´s rho	,558*	-0.208064	-,453*	1
		Sig. (bilateral)	0.279037	0.00595418	2.17193e-05		OFlatM													Sig. (bilateral)	0.117283	0.00527157	0.000946476		OFlatM													Sig. (bilateral)	0.0106098	0.378715	0.0447185		OFlatM
	OFlatM	Spearman´s rho	,272*	-,267*	-0.125412	-0.0393731	1												OFlatM	Spearman´s rho	0.25513	-0.180142	-0.156869	-0.0987531	1												OFlatM	Spearman´s rho	0.427542	-0.413618	-0.163051	0.197864	1
		Sig. (bilateral)	0.0325508	0.0358561	0.331428	0.761255		OFlatC												Sig. (bilateral)	0.102965	0.253626	0.321147	0.533808		OFlatC												Sig. (bilateral)	0.0600603	0.0698584	0.492176	0.403036		OFlatC
	OFlatC	Spearman´s rho	,282*	-,474**	-,439**	0.174187	,531**	1											OFlatC	Spearman´s rho	,314*	-,365*	-,372*	0.0366818	,506**	1											OFlatC	Spearman´s rho	,547*	-,683**	-,605**	0.414628	,631**	1
		Sig. (bilateral)	0.0264075	9.85616e-05	0.000358453	0.175732	8.80358e-06		OFlatP											Sig. (bilateral)	0.0425249	0.0174566	0.0151394	0.817603	0.000634831		OFlatP											Sig. (bilateral)	0.0125255	0.000903102	0.00468347	0.0691095	0.00285302		OFlatP
	OFlatP	Spearman´s rho	0.12292	-,728**	-,441**	,328**	,406**	,759**	1										OFlatP	Spearman´s rho	0.0306422	-,720**	-,551**	,365*	,415**	,758**	1										OFlatP	Spearman´s rho	0.303033	-,783**	-0.307935	0.347661	0.391209	,757**	1
		Sig. (bilateral)	0.341204	2.00567e-11	0.000337991	0.0091651	0.00104712	9.1166e-13		OFlatR										Sig. (bilateral)	0.847244	7.4997e-08	0.000156032	0.0173672	0.00622736	6.28797e-09		OFlatR										Sig. (bilateral)	0.194034	4.45098e-05	0.186561	0.133101	0.0880749	0.000112031		OFlatR
	OFlatR	Spearman´s rho	0.0605058	-,571**	-,486**	,257*	,274*	,587**	,631**	1									OFlatR	Spearman´s rho	-0.0243377	-,551**	-,395**	0.242651	0.246036	,523**	,674**	1									OFlatR	Spearman´s rho	0.410633	-,615**	-,645**	0.274898	0.416854	,728**	,549*	1
		Sig. (bilateral)	0.640388	1.23438e-06	6.16938e-05	0.0436883	0.0314064	5.18854e-07	3.78217e-08		OFwr1									Sig. (bilateral)	0.878407	0.000154748	0.00964886	0.12154	0.116268	0.000378384	9.97341e-07		OFwr1									Sig. (bilateral)	0.0721055	0.00389136	0.00213116	0.240799	0.0674813	0.000271552	0.0121311		OFwr1
	OFwr1	Spearman´s rho	0.0941529	,515**	,528**	-0.124635	-0.185913	-,542**	-,522**	-,765**	1								OFwr1	Spearman´s rho	0.0747273	,533**	,457**	-0.0381867	-,339*	-,578**	-,643**	-,807**	1								OFwr1	Spearman´s rho	-0.00987492	,471*	,555*	-0.186881	0.0739575	-0.440451	-0.309425	-,608**	1
		Sig. (bilateral)	0.46668	1.8642e-05	1.02249e-05	0.334459	0.147971	5.44884e-06	1.36424e-05	4.32586e-13		OFwr2								Sig. (bilateral)	0.638118	0.00028029	0.00234571	0.810255	0.0278415	6.18707e-05	4.46915e-06	1.04283e-10		OFwr2								Sig. (bilateral)	0.967041	0.0359814	0.0110305	0.430152	0.756655	0.0519412	0.184327	0.00441783		OFwr2
	OFwr2	Spearman´s rho	0.175108	,356**	,473**	-,311*	-0.172503	-,473**	-,497**	-,421**	,658**	1							OFwr2	Spearman´s rho	0.12891	,343*	,421**	-0.238736	-,438**	-,536**	-,590**	-,350*	,505**	1							OFwr2	Spearman´s rho	-0.0605207	0.313986	,483*	-0.343869	0.284189	-0.263379	-0.271275	-0.425943	,828**	1
		Sig. (bilateral)	0.173424	0.00449106	0.000102237	0.0138976	0.180011	0.000103328	3.96619e-05	0.000661296	6.01516e-09		TMlatT							Sig. (bilateral)	0.41586	0.0262316	0.00549925	0.127857	0.00369536	0.000251079	3.90554e-05	0.0229807	0.000639902		TMlatT							Sig. (bilateral)	0.799912	0.177605	0.0308483	0.137672	0.224621	0.261872	0.247305	0.0611294	6.59319e-06		TMlatT
	TMlatT	Spearman´s rho	0.140401	-0.191704	-,273*	0.168009	,258*	,360**	,292*	0.130584	-0.104707	-0.157751	1						TMlatT	Spearman´s rho	,309*	-0.0957309	-0.119057	0.0967125	,348*	0.2977	0.262984	-0.0959639	0.0420612	-0.074812	1						TMlatT	Spearman´s rho	0.0867616	-0.355508	-,616**	0.243029	0.147261	,533*	0.360096	,624**	-0.312764	-0.236573	1
		Sig. (bilateral)	0.276409	0.13553	0.031811	0.191797	0.0430747	0.00404679	0.0213022	0.311714	0.41799	0.220748		TMlatF						Sig. (bilateral)	0.0467142	0.546461	0.452671	0.542336	0.0237507	0.0555235	0.0924412	0.54548	0.791411	0.637736		TMlatF						Sig. (bilateral)	0.716072	0.123983	0.00380043	0.301856	0.535549	0.0156023	0.118865	0.00327317	0.17939	0.315277
	TMlatF	Spearman´s rho	0.0852201	-0.136589	-0.235174	,253*	0.197626	0.217443	0.212014	0.200156	-0.211792	-0.219699	,766**	1					TMlatF	Spearman´s rho	0.23225	-0.145863	-0.13477	0.227674	,384*	0.272351	0.278066	0.103752	-0.131543	-0.224678	,778**	1					TMlatF	Spearman´s rho	-0.153701	-0.159333	-0.434537	0.324233	-0.258309	0.115494	0.1195	0.402191	-0.370109	-0.396664	,659**
		Sig. (bilateral)	0.510174	0.28979	0.0657719	0.0473665	0.123641	0.089568	0.0980676	0.118809	0.0984289	0.0862105	3.95317e-13		TMe					Sig. (bilateral)	0.138859	0.356676	0.394803	0.147034	0.0121382	0.0809981	0.0745801	0.513197	0.406319	0.152573	1.33259e-09		TMe					Sig. (bilateral)	0.517648	0.50223	0.0555499	0.163116	0.271503	0.627766	0.615799	0.078756	0.108221	0.0833494	0.00156581
	TMe	Spearman´s rho	-0.0936234	-0.0741191	-0.203481	,253*	0.102337	0.000889272	0.0759817	0.135737	-0.173002	-0.103557	0.135544	,528**	1				TMe	Spearman´s rho	0.038285	-0.184591	-0.245091	0.244127	0.212984	0.106266	0.208222	0.196715	-0.278854	-0.147923	0.232697	,625**	1				TMe	Spearman´s rho	-0.0578945	0.232633	0.16098	0.14534	-0.214054	-0.386197	-0.290791	-0.144736	0.131206	0.176432	-0.321341
		Sig. (bilateral)	0.4692	0.566966	0.112682	0.0476491	0.428663	0.994527	0.557234	0.292836	0.178736	0.42315	0.293531	1.0366e-05		MBi				Sig. (bilateral)	0.809775	0.241891	0.117722	0.119219	0.175661	0.502985	0.185746	0.2118	0.0737267	0.34985	0.13808	9.5739e-06		Mbi				Sig. (bilateral)	0.808437	0.323639	0.497764	0.540941	0.364827	0.092588	0.213567	0.542643	0.581372	0.456821	0.167121
	MBi	Spearman´s rho	0.0455814	0.0603638	-0.122297	-0.0562255	0.143347	,377**	0.170472	0.203791	-0.220585	-,271*	0.150741	0.162015	0.141328	1			MBi	Spearman´s rho	0.263383	0.0333152	-0.0768326	-0.0893681	0.186044	,522**	0.292076	0.0880339	-0.203774	-0.216791	0.073993	0.158248	0.102043	1			MBi	Spearman´s rho	0.212393	0.0744749	-0.101299	-0.247887	0.0622299	0.0748505	-0.0712544	,497*	-0.256314	-0.176268	0.183606
		Sig. (bilateral)	0.724998	0.641174	0.343674	0.66425	0.266354	0.0025311	0.185271	0.112125	0.0849191	0.0332338	0.242212	0.208365	0.273218		MBb			Sig. (bilateral)	0.0919292	0.834097	0.628655	0.573557	0.23814	0.00039345	0.0605311	0.579315	0.195534	0.167885	0.641432	0.316855	0.520201		MBb			Sig. (bilateral)	0.368648	0.755003	0.670873	0.291991	0.794375	0.753804	0.765306	0.0256781	0.275355	0.457248	0.438421
	MBb	Spearman´s rho	-0.0541908	-,326**	-0.222554	0.242495	0.0690807	-0.037717	0.171934	0.0280071	-0.0412713	-0.0598258	0.0159253	0.0323017	0.00822725	-,558**	1		MBb	Spearman´s rho	-,312*	-,428**	-0.179019	,319*	0.137459	-0.174907	0.182104	0.124585	-0.0337868	-0.0944832	0.09646	0.130283	0.0695631	-,538**	1		MBb	Spearman´s rho	0.0427423	-0.16402	-,460*	0.278126	-0.0189638	0.261435	0.186347	-0.121388	-0.0559675	-0.0581813	-0.0310568
		Sig. (bilateral)	0.675711	0.0097822	0.0821041	0.0575641	0.59368	0.771018	0.181472	0.828924	0.750111	0.644156	0.902225	0.803181	0.949397	2.50425e-06				Sig. (bilateral)	0.0442685	0.00473263	0.256644	0.0395674	0.38535	0.26791	0.248404	0.431806	0.831783	0.551726	0.543396	0.410869	0.66157	0.000234445				Sig. (bilateral)	0.857998	0.489572	0.041358	0.235095	0.936751	0.265539	0.431495	0.61019	0.814705	0.807504	0.896584
[truncated: 4 more columns]
